# Supplementary material for: A kidney-protective mechanism via cellular oxidative stress reduction induced by CD5L protein
Source: Cell Death Discov. 2026 May 23;12:311. doi: 10.1038/s41420-026-03171-2 (PMC13377098; doi:10.1038/s41420-026-03171-2)
Supplement: Supplementary file 2 — Supplementary Table 1 [file 41420_2026_3171_MOESM2_ESM.xlsx]

## Sheet: Sheet1
Supplemental Table 1. Marker gene sets used in cell type annotation, related to Supplemental Fig. 2A and 2B.
B_T	CNT	DCT	DTL_ATL	EC	Fib	Myofib	ICA	ICB	Mac	PC	PT	PT_FR	PT_R	PT_AI	PT_inj	Pod	TAL	Uro
Skap1	Slc8a1	Slc12a3	Slc14a2	Meis2	Tshz2	Col3a1	Aqp6	Slc26a4	Pid1	Frmpd4	Slc34a1	Vcam1	Top2a	Hsp90aa1	Slc13a1	Podxl	Erbb4	Krt19
Arhgap15	Phactr1	Abca13	Tshz2	Pbx1	Cfh	Bgn	Rcan2	Lsamp	Arhgap15	Phactr1	Acsm2	Kcnip4	Cenpp	Hspa1b	Nrg1	Thsd7a	Slc12a1	Sprr1a
Dock2	Sdk1	Klhl3	Dnm3	Flt1	Gpc6	Acta2	Itpr2	Tmem117	Fyb	Aqp2	Fut9	Cp	Rad51b	Hspa1a	Bmp6	Ptpro	Egf	Psca
Inpp4b	Scnn1b	Wnk1	Sorcs3	Plpp1	Cald1	Fstl1	Pam	Slc4a9	Lyn	Bmpr1b	Abcc2	Il34	Nrg1	Hsph1	Gramd1b	Srgap1	Kng2	Krt18
Ptprc	Arl15	Trpm6	Pgm5	Adgrl4	Dlc1	Gpc6	Atp6v0d2	Ralgapa2	Inpp5d	Cacnb2	Slc7a13	Sash1	Diaph3	Atf3	Slc4a4	Nphs2	Kctd1	Gsto1
Ccnd3	Nr3c2	Cacnb4	Cdh6	Ldb2	Pde3a	Tagln	Alcam	Nbea	Pip4k2a	Naaladl2	Gk	Pdgfd	Cit	Cryab	Nhs	Pard3b	Enox1	Upk1b
Itk	Calb1	Cadps2	Stxbp6	Ptprm	Meis2	Dcn	Pde1c	Atp6v1c2	Elmo1	Tmem45b	Lrp2	St3gal3	Efcab11	Sqstm1	Them7	Sema3g	Shank2	Upk3a
Mbnl1	Stox2	Trpm7	Ext1	Emcn	Csmd1	Col15a1	Adgrf5	Car12	Camk1d	Grip1	Slc22a30	Havcr1	Greb1l	Krt20	Msra	Nebl	Me3	Krt15
Ankrd44	Slit2	Tox3	Proser2	Pecam1	Lama2	Mmp14	Rgs6	Itpr2	Dock2	Kif26b	Cryl1	Birc3	Stxbp6	Ppp1r15a	Igsf11	Cdkn1c	Ptger3	Krt5
Ikzf1	Kcnq1	Kng2	Cobl	Ptprg	Fhl2	Col5a2	Kit	Tmem163	Slc9a9	Pde8b	Kcnj15	Sema3c	Slc25a21	Gdf15	Sh3d19	Robo2	Casr	Fmo5
Ikzf3	Prdm16	Slc16a7	Tns3	Tcf4	Cped1	Col6a3	Clnk	Atp6v0d2	Myo1f	Samd12	Sugct	Mapk4	Sh3d19	Dnaja1	Steap2	Mafb	Bckdhb	Msln
Tox	Kl	Prdm16	Myo9a	Ptprb	B3galt1	Cxcl14	Ncoa7	Insrr	Prkcb	Srgap3	Slc17a3	Sh3d19	Tead1	Ifrd1	Cfap69	Synpo	Tfap2b	Ly6d
Slc9a9	Rhcg	Ccdc141	Arid1b	Heg1	Adam12	Colec12	Foxp1	Prkca	Dock8	Col26a1	Cyp4b1	Ankrd6	Atad2	Srxn1	Kcnk5	Plce1	Esrrb	Upk1a
Lck	Slc2a9	Tmem72	Elovl7	Shank3	Ebf1	Cdh11	Dmxl1	Foxp1	Mbnl1	Gpc5	Miox	Itgb6	Kif15	Rcan1	Keg1	Arhgap28	Rap1gap2	Sfn
Themis	Phactr2	Syt17	Cobll1	Eng	Lhfp	Emilin1	Fam13a	Dmxl1	Ptprc	Camkk2	Slc5a12	Bmp6	Ect2	Dusp5	Cda	Wt1	Stk32b	Snx31
Celf2	Tbck	Rap1gap2	Glis3	Plpp3	Ldb2	Loxl2	Cacnb2	Plcg2	Hdac9	Mpped2	Slco1a6	Kcnh8	Them7	Dnajb1	Pter	Mertk	Ppp1r1a	Fxyd3
Stat4	Scnn1g	Prkd1	Slc4a11	Dysf	Gucy1a2	Col5a1	Slc43a2	Limch1	Celf2	Tmtc2	Fgf1	Nrg1	Zwilch	Brd2	Havcr1	Zfp385b	Cacna1d	Capn13
Fyb	Tox3	Cnnm2	Dtnb	Rbms1	Slit3	Fbn1	Susd1	Nckap5	Lyz2	Gata3	Aspa	Fhod3	Ncapd2	Plk3	Epb41	Iqgap2	Sim2	Pkm
Fyn	Plcl1	Ptgfr	Fhod3	Arhgap31	Kcnt2	Tnc	Eps8	Atp6v0a4	Gab2	Sox6	Lactb2	Osbpl3	Havcr1	Txnrd1	Cep85	Enpep	Syt17	Gsdmc2
Itga4	Klk1	Tdrd3	Zmynd8	Apbb2	Setbp1	Adamts2	Chst8	Syn2	Pou2f2	Aqp4	Smarca2	Cdk6	Nusap1	Lgals3	Mlxipl	Cdc14a	Prom1	Rack1
Tnik	Trpv5	Tmem52b	Epha7	Exoc3l2	Colec12	Col6a2	Malrd1	Wdr72	Apobec1	Veph1	Erc2	Kansl1l	Hmmr	Klf4	Zbtb20	Clic5	Kcnj1	Basp1
Bcl2	Adamts16	Tsc22d2	Fst	Tek	Rbms1	Col1a1	Atp6v1g3	Slc43a2	Ly86	Gpr39	Ass1	Ngf	Kif23	Prrg4	Hoga1	Dpp4		Rab27b
Prkcb	S100g	Adamts16	Akap12	Cyyr1	Adamtsl1	Col1a2	Efhd1	Irs1	Wdfy4	Sim1	Acox1	Itgb8	Cep112	Hbegf	Slc17a1	Ildr2		Krt14
Epsti1	Cdkl1	Chka	Scel	Fmnl2	Hip1		Defb1	Rnf152	H2-Aa	Rasgrf2	Pbld2	Ntn1	Mki67	Zfand2a	Slc27a2	Tmem150c
Sh3kbp1	Casz1	Hoxb4	Adgrg3	Rapgef4	Cdh11		Oxgr1	Arhgap18	H2-Eb1	Ctnnd2	Slc22a28	Greb1l	Msra	Fosb	Tnfrsf21	Plekhg1
Ptpn22	Tmem52b	Kcnj1	Aqp1	Rapgef5	Tacc1		Sgpp2	Grb10	Ctss	Nav2	Hgd	Gpc3	Trabd2b	Trib1		Cd59a
Cd247	Rap1gap	Sim1	Met	Zeb1	Fign		Exoc6b	Atp6v1g3	Tbxas1	Kcnc2	Slc18a1	Pdgfb	Slc13a1	Bag3		Maml3
Nlrc5	Peli2	Acss3	Hoxb6	Ehd4	Ttc28		Atp6v1a	Sgms1	H2-Ab1	Stk39	Nhs	Cobl	Oxr1	Hspb1		Tmod3
Bcl11b	Cdk14	Cdh3	Apela	Plvap	Nrp1		Slc35f1	Ncald	Nlrp1b	Ranbp3l	Sord	Sbno2	Fhod3	Tgoln1		Mgat5
Prkcq	Slc16a7	Hoxb3	Farp1	Prex2	Rerg		Acss1	Tmem51	Nrros	Hoxd4	Rhobtb1	Nt5e	Egfr	Havcr1		Sgip1
Rinl	Grb14	Emx1	Samd4	Fgd5	Tenm3		Atp6v1b1		Zfp710	Pik3r3	Glis1	Aoc1	Tpx2	Hmox1		Tmem108
Card11	Cacnb4	Arnt2	Satb2	Hipk2	Negr1		Slc4a1		Fgd2	Nav1	Akr1c21	C3	Cenpe	Plin2		Plat
Dock8	Sim1	Lhx1	Ehf	Ushbp1	Grk5		Wscd2		Mrc1	Myh10	Fbp1	Gng12	Anln	Fosl1		Zbtb7c
Mllt3	Tsc22d2	Samd5	Parm1	Elk3	Cacna1c		Kif16b		Gnaq	Rnf128	Mfsd4b5	Mfhas1	Sema3c	Egr1		Nsf
Camk4	Tfap2b	Sall3	Prom1	Egfl7	Fbxl7		Aldh1l1		Tgfbr1	Muc20	Pecr	Immp2l	Ank3	Txn1		Lmx1b
Wipf1	Me3	Arl15	Litaf	Tspan9	Meis1		Mme		Apoe	Tpd52l1	Xylb	Nt5c2	Plch1	Dusp1		Ntrk3
Prex1	Ntn4	Slc25a12	Gmds	Asap1	Svep1		Cpsf4l		Mctp1	Plet1	Fnip2	Slco3a1	Ckap5	Hspd1		Sema3e
Apbb1ip	Tmem178		Grhl2	Nxn	Pcdh9		Ica1		Adgre1	Fam110b	Gpc4	Relb	Rere	Hspe1		Mcc
Sntb1	Blnk		Epb41l4a	Utrn	Ak5		Cpeb2		Lcp1	Lypd6b	Slc22a18		Gpc3	Plaur		Galnt10
Ikzf2	Plppr1		Pde7a	Calcrl	Gab2				Cyth4	Frk	Slc13a3		Ndc80	Gclm		Sncaip
Pik3cd	Atp2b2			Chn2	Fli1				Ctsc	Lrba	Pank1		Prc1	Btg2		Efnb1
Gimap3	A4galt			Dlc1	Fbln5				Acer3	Epb41l4a	Bnc2		Pax8	Lmna		Parva
Lcp2	Frk			Csgalnact1	Thsd4				Arhgap22	Nfat5	Osbpl6		Nhs	Pvr		Atp8b1
Pax5	Trpm6			Sema6a	Spon1				Plbd1	Arhgef10l	Nox4		Sh3tc2	Eif5		Npr3
Adam19	Erc1			Plxnd1	Col1a2				Taok3	Sptbn2	Dao		Brca1	Csrnp1		St3gal6
Zc3hav1	Aff1			Syne1	Itga9				Unc93b1	Rgl3	Ces1f		Kif11	Fos		Gas1
Rapgef6	Hsd11b2			Kdr	Nav3				Pik3ap1		Gas2		Iqgap3	Gnl3		Astn2
Ms4a4b	Arhgef38			Dock6	Col3a1				Ssh2		Ppara		Ptprk	Calm1		Dock5
Stk10				Rsad2	Frem1				Hck		Acss2		Neil3	Eif4a1		Mapt
Mndal				Ptk2	Cacna2d1				Myo5a				Slc34a1	Ncl		Myo1e
Bach2				Igfbp5	Pknox2				Cadm1				Mlxipl	Sars		Lpl
Cd37				Klf7	Gulp1				Prex1				Slc17a1	Stk40		Plod2
Cd226				Fam117b	Ccbe1				Syk				Hoga1			Pag1
Dock11				Tcf7l1	Mrc2				Pik3cd				Lmnb1			Tmtc1
Runx3				Hspg2	Grm7				Apbb1ip							Lrch1
Atp8b4				Mef2c	Kirrel3				Csf1r
				Tll1	Peak1				Sirpa
				Rgcc	Rftn1				Ciita
				Prkce	Col15a1				Mef2a
				Entpd1	Prkg1
				Arap3	Pdgfra
				Zfp366
				Erg
				Tie1
				Vamp5
				Lrrc8c
