# Supplementary material for: A kidney-protective mechanism via cellular oxidative stress reduction induced by CD5L protein
Source: Cell Death Discov. 2026 May 23;12:311. doi: 10.1038/s41420-026-03171-2 (PMC13377098; doi:10.1038/s41420-026-03171-2)
Supplement: Supplementary file 3 — Supplementary Table 2 [file 41420_2026_3171_MOESM3_ESM.xlsx]

## Sheet: Sheet1
Supplemental Table 2. Primers and probes used in this study.
Primers
HAVCR1	Forward	5’- CAGGCAGAACCATGAACCA -3’
	Reverse	5’- AGTGTCGTAGGGTGGGTTTCT -3’
IL6	Forward	5’- AGACAGCCACTCACCTCTTCAG -3’
	Reverse	5’-TTCTGCCAGTGCCTCTTTGCTG-3’
TNF	Forward	5’- CACAGTGAAGTGCTGGCAAC -3’
	Reverse	5’- AGGAAGGCCTAAGGTCCACT -3’
CCL2	Forward	5’- ATCACCAGCAGCAAGTGTCC -3’
	Reverse	5’- GGTTTGCTTGTCCAGGTGGT -3’
CXCL8	Forward	5’- TCCAAACCTTTCCACCCCAA -3’
	Reverse	5’- ACCCTCTGCACCCAGTTTTC -3’
GCLC	Forward	5’- ACGGAGGAACAATGTCCGAG -3’
	Reverse	5’- TCCACTGGGTTGGGTTTGAC -3’
GCLM	Forward	5’- TCTTGCCTCCTGCTGTGTGATG -3’
	Reverse	5’- TTGGAAACTTGCTTCAGAAAGCAG -3’
GSTP1	Forward	5’- GCGGGCAAGGATGACTATGT -3’
	Reverse	5’- GACCTCATGGATCAGCAGCA -3’
NQO1	Forward	5’- CAGTGGTTTGGAGTCCCTGC -3’
	Reverse	5’- CCAGTGGTGATGGAAAGCAC -3’
PRDX1	Forward	5’-CTGCCAAGTGATTGGTGCTTCTG-3’
	Reverse	5’-AATGGTGCGCTTCGGGTCTGAT-3’
PRDX2	Forward	5’-CCACCTGGCTTGGATCAACA-3’
	Reverse	5’-TTTCAGCACGCCGTAATCCT-3’
PRDX6	Forward	5’-GCTTCTTCGCCAGAACCAAC-3’
	Reverse	5’-GACGGTGGTATTGGCCTCAA-3’
SRXN1	Forward	5’- GCAGAGCCTCGTGGACACGAT -3’
	Reverse	5’- ATGGTCTCTCGCTGCAGTTGCT -3’
TXN	Forward	5’- GATGGTGAAGCAGATCGAGAG -3’
	Reverse	5’- CGTGGCTGAGAAGTCAACTA -3’
NFE2L2	Forward	5’-AGGTTGCCCACATTCCCAAA-3’
	Reverse	5’-AGTGACTGAAACGTAGCCGA-3’
HMOX1	Forward	5’- AGTCTTCGCCCCTGTCTACT -3’
	Reverse	5’- CTTCACATAGCGCTGCATGG -3’
GAPDH	Forward	5’- AGCCACATCGCTCAGACA -3’
	Reverse	5’- GCCCAATACGACCAAATCC -3’
